# Supplementary material for: Isotope partitioning between cow milk and farm water: A tool for verification of milk provenance
Source: Rapid Commun Mass Spectrom. 2021 Sep 27;35(22):e9160. doi: 10.1002/rcm.9160 (PMC8519040; doi:10.1002/rcm.9160)
Supplement: Supplementary file 1 — Table S1. d(2H/1H), d(18O/16O), and related data for the investigated cattle sheds [file RCM-35-e9160-s001.xlsx]

## Sheet: Foglio1
Table S1. d(2H/1H), d(18O/16O), and related data for the investigated cattle sheds
Date of sampling	t day number	T°C mean two-weeks	103 2δw	103 18δw	dex,W	103 2δM	103 18δM	dex,M		Date of sampling	t day number	T°C mean two-weeks	103 2δw	103 18δw	dex,W	103 2δM	103 18δM	dex,M
Collecchio (Parma), 112 m a.s.l.										Guastalla (Reggio Emilia), 25 m a.s.l.
2018-02-01	32	4.0	-55.0	-8.40	12.2	-49.0	-7.22	8.8		2018-02-05	36	4.0	-61.8	-9.28	12.4	-56.8	-8.24	9.12
2018-03-01	60	1.8	-55.5	-8.46	12.2	-48.8	-7.48	11.0		2018-03-05	64	0.1	-62.0	-9.41	13.3	-56.7	-8.52	11.46
2018-04-01	91	7.8	-55.4	-8.47	12.4	-48.8	-7.07	7.8		2018-04-05	95	8.6	-63.0	-9.40	12.2	-54.1	-7.79	8.22
2018-05-01	121	18.6	-55.9	-8.51	12.2	-44.8	-6.09	3.9		2018-05-05	125	16.3	-62.4	-9.38	12.6	-49.1	-7.12	7.86
2018-06-14	165	21.2	-55.3	-8.47	12.5	-47.9	-6.23	1.9		2018-06-10	161	21.1	-62.5	-9.40	12.7	-49.2	-6.42	2.16
2018-07-14	195	24.9	-56.5	-8.54	11.8	-44.4	-5.86	2.5		2018-07-10	191	23.9	-62.3	-9.43	13.1	-49.2	-6.46	2.48
2018-08-14	226	26.9	-55.8	-8.52	12.4	-50.8	-6.35	0.0		2018-08-10	222	26.9	-62.6	-9.40	12.6	-50.8	-6.40	0.4
2018-09-14	257	22.1	-56.0	-8.57	12.6	-46.7	-6.14	2.4		2018-09-10	253	20.6	-62.2	-9.49	13.7	-59.9	-7.91	3.38
2018-10-24	297	15.8	-56.1	-8.54	12.2	-50.7	-6.81	3.8		2018-10-25	298	14.1	-63.0	-9.42	12.4	-55.3	-7.35	3.5
2018-11-24	328	8.4	-57.0	-8.58	11.6	-52.9	-7.42	6.5		2018-11-25	329	8.0	-62.8	-9.41	12.5	-55.1	-8.17	10.26
2018-12-24	358	1.7	-56.5	-8.56	12.0	-54.5	-7.60	6.3		2018-12-24	358	0.2	-62.4	-9.40	12.8	-59.7	-8.44	7.82
2019-01-24	24	2.8	-56.4	-8.61	12.5	-53.2	-7.95	10.4		2019-01-23	23	0.6	-63.0	-9.43	12.4	-57.7	-8.25	8.3
Average		13.0	-56.0	-8.52	12.2	-49.4	-6.85	5.4		Average		12.0	-62.5	-9.40	12.7	-54.5	-7.59	6.2
St. dev.			0.6	0.06	0.3	3.2	0.7	3.6		St. dev.			0.4	0.05	0.4	4.0	0.81	3.6
Busseto (Parma), 40 m a.s.l.										Baiso (Reggio Emilia), 542 m a.s.l.
2018-02-01	32	4.0	-50.1	-7.86	12.8	-44.1	-6.55	8.3		2018-02-06	37	3.1	-55.6	-8.79	14.7	-49.8	-8.07	14.8
2018-03-01	60	1.6	-50.3	-7.83	12.3	-46.2	-6.94	9.3		2018-03-06	65	-1.6	-54.5	-8.86	16.4	-48.3	-7.79	14.0
2018-04-01	91	7.8	-51.1	-7.88	11.9	-46.8	-6.66	6.5		2018-04-06	96	9.5	-56.0	-9.00	16.0	-44.8	-6.63	8.2
2018-05-01	121	17.7	-51.9	-7.92	11.5	-41.8	-6.15	7.4		2018-05-06	126	16.5	-59.8	-9.03	12.4	-41.0	-6.31	9.5
2018-06-14	165	21.8	-51.5	-7.91	11.8	-43.1	-5.60	1.7		2018-06-08	159	20.5	-56.8	-8.91	14.5	-39.5	-5.60	5.3
2018-07-14	195	24.7	-50.3	-7.85	12.5	-42.3	-5.47	1.5		2018-07-08	189	22.3	-55.0	-8.81	15.5	-41.2	-5.64	3.9
2018-08-14	226	26.6	-50.9	-7.84	11.8	-43.0	-5.94	4.5		2018-08-08	220	26.3	-56.0	-8.99	15.9	-39.1	-5.54	5.2
2018-09-14	257	21.8	-52.3	-7.94	11.2	-44.4	-5.98	3.4		2018-09-08	251	19.6	-55.6	-8.99	16.3	-39.0	-5.58	5.6
2018-10-24	297	15.3	-51.3	-7.92	12.1	-46.2	-6.34	4.5		2018-10-22	295	14.9	-57.3	-8.89	13.8	-39.0	-5.32	3.6
2018-11-24	328	8.8	-52.4	-7.96	11.3	-48.3	-7.08	8.3		2018-11-22	326	8.2	-57.8	-8.90	13.4	-54.1	-7.90	9.1
2018-12-24	358	1.5	-52.5	-7.98	11.3	-52.3	-7.43	7.1		2018-12-22	356	3.2	-58.2	-8.97	13.6	-52.8	-7.99	11.1
2019-01-24	24	1.8	-52.3	-7.97	11.5	-47.3	-6.99	8.6		2019-01-23	23	3.6	-58.5	-8.95	13.1	-46.3	-7.83	16.3
Average		12.8	-51.4	-7.91	11.8	-45.5	-6.43	5.9		Average		12.2	-56.8	-8.92	14.6	-44.6	-6.68	8.9
St. dev.			0.9	0.05	0.5	3.0	0.62	2.7		St. dev.			1.6	0.08	1.4	5.6	1.15	4.4
Castelnovo ne’ Monti (Reggio Emilia), 750 m a.s.l.			.							Palanzano (Parma), 691 m a.s.l.
2018-02-02	33	2.6	-53.5	-8.71	16.2	-51.0	-7.96	12.7		2018-02-08	39	1.4	-56.9	-8.69	12.6	-54.5	-8.34	12.2
2018-03-01	60	-3.0	-55.9	-8.88	15.1	-50.5	-7.76	11.6		2018-03-08	67	-2.2	-59.5	-9.07	13.1	-52.2	-7.56	8.3
2018-04-02	92	4.6	-57.7	-8.97	14.1	-48.5	-7.61	12.4		2018-04-08	98	8.2	-59.2	-9.05	13.2	-51.5	-7.02	4.7
2018-05-02	122	15.0	-56.2	-9.01	15.9	-50.6	-7.53	9.6		2018-05-08	128	14.6	-59.2	-9.04	13.1	-48.6	-7.11	8.3
2018-06-08	159	17.9	-57.6	-9.00	14.4	-42.8	-5.56	1.7		2018-06-14	165	18.8	-59.9	-9.01	12.2	-45.5	-6.22	4.3
2018-07-08	189	19.4	-57.1	-9.09	15.6	-41.8	-5.36	1.1		2018-07-14	195	20.9	-59.7	-8.99	12.2	-47.2	-6.23	2.6
2018-08-08	220	22.9	-57.2	-8.96	14.5	-42.0	-5.37	1.0		2018-08-14	226	23.1	-57.2	-8.83	13.4	-42.0	-5.75	4.0
2018-09-22	265	18.7	-57.1	-8.95	14.5	-40.7	-5.23	1.1		2018-09-14	257	17.7	-57.7	-8.86	13.2	-41.7	-5.72	4.1
2018-10-22	295	12.7	-54.4	-8.75	15.6	-40.1	-5.46	3.6		2018-10-24	297	12.0	-59.1	-9.00	12.9	-58.5	-8.19	7.0
2018-11-22	326	6.5	-56.2	-8.93	15.2	-51.3	-7.69	10.2		2018-11-24	328	6.1	-59.8	-8.97	12.0	-50.4	-7.79	11.9
2018-12-22	356	1.6	-57.4	-9.00	14.6	-53.7	-8.07	10.9		2018-12-24	358	1.5	-59.8	-8.95	11.8	-55.0	-7.80	7.4
2019-01-22	22	2.6	-57.2	-8.98	14.6	-53.9	-8.01	10.2		2019-01-24	24	2.1	-60.1	-8.95	11.5	-54.8	-7.81	7.7
Average		10.1	-56.5	-8.94	15.0	-47.2	-6.80	7.2		Average		10.4	-59.0	-8.95	12.6	-50.2	-7.13	6.9
St. dev.			1.4	0.11	0.7	5.3	1.25	5.0		St. dev.			1.1	0.11	0.6	5.3	0.94	3.1
Gaggio Montano (Bologna), 682 m a.s										Pavullo (Modena), 670 m .s
2018-02-13	44	1.2	-62.4	-9.38	12.6	-51.9	-7.65	9.3		2018-02-13	44	1.2	-59.1	-9.32	5.5	-54.3	-8.27	1.9
2018-03-13	72	0.4	-67.7	-9.85	11.1	-55.9	-8.30	10.5		2018-03-13	72	0.4	-61.7	-9.57	4.9	-52.9	-7.80	-0.5
2018-04-13	103	9.4	-60.0	-9.47	15.8	-54.0	-7.83	8.6		2018-04-13	103	9.4	-65.6	-10.07	5.0	-55.6	-7.96	-1.9
2018-05-13	133	13.7	-59.9	-9.42	15.5	-49.3	-7.31	9.2		2018-05-13	133	13.7	-66.0	-10.06	4.5	-57.0	-8.37	0.0
2018-06-22	173	18.8	-61.0	-9.51	15.1	-51.9	-7.37	7.1		2018-06-22	173	18.8	-65.2	-9.95	4.4	-52.9	-7.35	-4.1
2018-07-22	203	21.0	-62.0	-9.56	14.5	-49.4	-6.95	6.2		2018-07-22	203	21.0	-59.8	-9.41	5.5	-48.7	-6.52	-6.5
2018-08-22	234	21.0	-62.2	-9.55	14.2	-51.1	-7.04	5.2		2018-08-22	234	21.0	-59.1	-9.28	5.1	-48.8	-6.62	-5.8
2018-09-22	265	18.4	-59.1	-9.47	16.7	-49.7	-6.98	6.1		2018-09-22	265	18.4	-59.5	-9.26	4.6	-49.9	-6.95	-4.3
2018-10-23	296	12.2	-61.6	-9.47	14.2	-55.1	-7.81	7.4		2018-10-23	296	12.2	-57.5	-8.93	3.9	-55.2	-7.57	-4.6
2018-11-23	327	6.4	-60.6	-9.37	14.4	-53.1	-7.98	10.7		2018-11-23	327	6.4	-62.3	-9.67	5.1	-60.0	-8.62	-1.0
2018-12-23	357	1.5	-61.6	-9.57	15.0	-55.9	-8.29	10.4		2018-12-23	357	1.5	-61.4	-9.54	4.9	-57.8	-8.43	-0.4
2019-01-23	23	2.3	-62.8	-9.56	13.7	-60.0	-9.00	4.0		2019-01-23	23	2.3	-62.3	-9.63	4.7	-56.4	-8.30	0.0
Average		10.5	-61.7	-9.52	14.4	-53.1	-7.71	7.9		Average		10.5	-61.6	-9.56	4.8	-54.1	-7.73	-2.3
St. dev.			2.3	0.13	1.5	3.2	0.62	2.2		St. dev.			2.9	0.36	0.4	3.6	0.73	2.7
Magnacavallo (Mantova), 11 m a.s.l.
2018-02-16	47	4.8	-78.8	-11.32	11.8	-73.7	-10.40	9.5
2018-03-16	75	7.7	-79.0	-11.29	11.3	-67.1	-9.23	6.7
2018-04-16	106	12.8	-79.6	-11.32	11.0	-64.7	-8.59	4.0
2018-05-16	136	17.9	-80.6	-11.33	10.0	-62.4	-8.39	4.7
2018-06-10	161	22.5	-79.5	-11.31	11.0	-63.1	-7.97	0.7
2018-07-10	191	24.2	-80.0	-11.37	11.0	-65.4	-8.27	0.8
2018-08-10	222	27.6	-79.3	-11.31	11.2	-66.9	-8.51	1.2
2018-09-10	253	21.2	-79.6	-11.33	11.0	-67.8	-8.61	1.1
2018-10-25	298	15.8	-80.0	-11.38	11.0	-72.1	-9.06	0.4
2018-11-25	329	9.1	-80.2	-11.39	10.9	-67.9	-8.80	2.5
2018-12-25	359	1.0	-80.7	-11.37	10.3	-73.4	-9.92	6.0
2019-01-25	25	2.6	-79.3	-11.22	10.5	-66.6	-9.94	12.9
Average		13.9	-79.7	-11.33	10.9	-67.6	-8.97	4.2
St. dev.			0.6	0.04	0.5	3.7	0.76	4.0
W = farm water, M = milk water (isotope data referred to VSMOW); 2δ = δ(2H/1H), 18δ = δ(18O/16O)
Date of sampling: day/month/year; t = day number starting from January 1t of each not-leap year;
t mean two-weeks = average temperature for the two weeks preceding the date of sampling; St. dev = standard deviation; m a. s. l. = meters above the see level; dex = deuterium excess = 103 [δ(2H/1H) -8 δ(18O/16O)]
